# Supplementary material for: NMR-Based Characterization of Citrus Tacle Juice and Low-Level NMR and UV—Vis Data Fusion for Monitoring Its Fractions from Membrane-Based Operations
Source: Antioxidants (Basel). 2022 Dec 20;12(1):2. doi: 10.3390/antiox12010002 (PMC9854473; doi:10.3390/antiox12010002)
Supplement: Supplementary file 1 [file antioxidants-12-00002-s001.zip]

Archive with 1 entries (1 files):
- antioxidants-2087435-supplementary.pdf
